# Supplementary material for: Digital channel–enabled distributed force decoding via small datasets for hand-centric interactions
Source: Sci Adv. 2025 Jan 22;11(4):eadt2641. doi: 10.1126/sciadv.adt2641 (PMC11753382; doi:10.1126/sciadv.adt2641)
Supplement: Supplementary file 2 — Movies S1 to S5 [file sciadv.adt2641_movies_s1_to_s5.zip]

Archive with 5 entries (5 files):
- adt2641_movie_s1.mp4
- adt2641_movie_s2.mp4
- adt2641_movie_s3.mp4
- adt2641_movie_s4.mp4
- adt2641_movie_s5.mp4
